# Supplementary material for: Salt Stress Inhibits Photosynthesis and Destroys Chloroplast Structure by Downregulating Chloroplast Development–Related Genes in Robinia pseudoacacia Seedlings
Source: Plants (Basel). 2023 Mar 11;12(6):1283. doi: 10.3390/plants12061283 (PMC10054032; doi:10.3390/plants12061283)
Supplement: Supplementary file 1 [file plants-12-01283-s001.zip]

Archive with 1 entries (1 files):
- plants-2262564-supplementary.pdf
